# Supplementary material for: Upregulation of the Long Noncoding RNA CASC10 Promotes Cisplatin Resistance in High-Grade Serous Ovarian Cancer
Source: Int J Mol Sci. 2022 Jul 13;23(14):7737. doi: 10.3390/ijms23147737 (PMC9318856; doi:10.3390/ijms23147737)
Supplement: Supplementary file 1 [file ijms-23-07737-s001.zip]

Archive with 1 entries (1 files):
- ijms-1796821-supplementary.pdf
